# Supplementary material for: Impact of a cafeteria diet and daily physical training on the rat serum metabolome
Source: PLoS One. 2017 Feb 13;12(2):e0171970. doi: 10.1371/journal.pone.0171970 (PMC5305073; doi:10.1371/journal.pone.0171970)
Supplement: S1 Table — (XLSX) [file pone.0171970.s001.xlsx]

## Sheet: +ESI
Mass	Retention Time	Ionization mode	Frequency	Marker of	p (Corr) (EXERCISE)	p (Corr) (EXERCISE-DIET)	p (Corr) (DIET)	p (EXERCISE)	p (EXERCISE-DIET)	p (DIET)	SED-ST (raw)	TML-ST (raw)	TMH-ST (raw)	SED-CAF (raw)	TML-CAF (raw)	TMH-CAF (raw)	SED-ST (normalized)	TML-ST (normalized)	TMH-ST (normalized)	SED-CAF (normalized)	TML-CAF (normalized)	TMH-CAF (normalized)	Composite Spectrum
120.043	0.635818	+	30	Diet	0.890498	0.932561	0.0476151	0.174042	0.581277	0.00465115	19.6264	1148.4	20.6081	25931.2	28881.8	1076.07	-12.9936	-7.07552	-12.9078	-2.60805	-2.41346	-7.15256	(121.05091, 37150.27)(122.05343, 2548.2126)(143.03485, 435.47797)
231.147	1.98627	+	49	Diet	0.890498	0.877976	0.0130666	0.29111	0.238939	0.000846677	13790.5	7855.53	437.405	93421.1	76763.8	95213.8	-2.29524	-3.05974	-7.25844	0.482712	0.238504	0.556452	(232.1541, 3812.8076)(233.15352, 570.992)(234.15486, 98.41812)
179.059	4.49488	+	21	Diet	0.890498	0.932382	1.01368e-05	0.191058	0.526535	8.39143e-08	15221.3	341.377	1124.49	3.01635	1	3.00361	13.36	7.92878	9.61657	1.07685	-0.476841	1.11706	(180.06662, 1479.7781)(181.07533, 252.72995)(202.04446, 389.20502)
573.894	8.98681	+	40	Diet	0.890498	0.877976	0.0196305	0.250128	0.290144	0.00152754	9766.38	4464.86	31450.7	2655.16	51.6255	96.2682	-1.33383	-2.41566	0.368714	-3.19499	-8.84044	-7.93426	(574.902, 1398.95)(575.9039, 315.82446)(576.9019, 83.61675)
242.095	11.4021	+	10	Diet	0.353451	0.384659	0.000373368	0.00555924	0.00509482	1.11269e-05	1242.29	2.35908	22.6703	1	1	1	10.2507	1.25754	4.49001	-0.0101962	0.0289198	0.0361226	(243.10196, 534.617)(244.10645, 110.707985)
273.176	15.9119	+	56	Diet	0.890498	0.924609	4.27444e-05	0.0743261	0.464687	7.76743e-07	27572.9	23063.1	19956.8	55471.4	35738.4	40893.8	-0.30109	-0.511366	-0.752105	0.725275	0.130124	0.331735	(274.18414, 2622.6284)(275.18683, 476.1457)(276.18222, 193.15474)
264.137	16.1109	+	25	Diet	0.942867	0.969084	6.82115e-12	0.583048	0.82666	1.12933e-14	5798.11	2586.26	5678.46	1	1	2.94685	11.751	10.6337	11.7363	-0.732448	-0.693332	0.873045	(265.14395, 908.7664)(266.14883, 177.7684)(247.13422, 135.85542)(303.10443, 118.00667)(287.12836, 135.2262)
465.309	17.2211	+	46	Diet	0.915907	0.862306	0.0124151	0.522524	0.113499	0.000781081	72542.8	105499	31357.3	1001.09	208.085	12861.9	0.705412	1.29312	-0.489269	-5.4559	-7.68311	-1.72612	(931.62573, 229.24554)(932.6315, 159.11499)(933.63116, 71.23714)(466.316, 3691.916)(467.3186, 1084.6572)(468.32056, 206.8663)(469.3196, 50.36272)(448.30515, 884.88513)(449.3096, 284.44446)(450.31125, 72.172226)(504.2699, 153.714)(488.297, 260.9911)(489.2987, 97.15735)(490.2844, 22.57)
164.083	17.599	+	25	Diet	0.890498	0.877976	3.63183e-17	0.289084	0.271381	3.00648e-20	35259.8	10168.1	2910.57	1	1	1	14.4077	12.6611	10.8244	-0.680195	-0.641079	-0.633876	(165.09145, 1920.4993)(166.0971, 288.60202)(167.095, 113.74525)(203.05281, 109.35333)
278.151	17.6145	+	17	Diet	0.915907	0.885206	5.66718e-05	0.41982	0.328288	1.21976e-06	5709.84	443.086	132.427	1	2.74277	1	12.1049	8.46451	6.69009	-0.356447	1.1383	-0.310128	(579.2924, 71.57273)(279.15915, 4036.9)(280.16397, 801.46124)(281.16873, 352.8065)(261.14633, 234.9625)(317.11758, 439.54248)(318.1214, 107.02001)(319.1254, 104.09)
476.24	17.7131	+	18	Diet and Exercise	0.0330435	0.877976	0.00587375	0.000108262	0.256482	0.000319194	8002	6.07309	369.758	102.963	1	1	12.5793	2.26297	8.15894	6.317	-0.32986	-0.322657	(477.24832, 1723.7583)(478.25104, 526.62775)(479.2526, 127.39777)
372.266	17.8939	+	46	Diet	0.890498	0.932561	0.0155663	0.266297	0.547947	0.0011082	271344	35783.7	14236.3	3034.43	377.488	1832.98	2.92468	0.0493254	-1.31244	-3.53999	-6.5078	-4.22091	(373.27374, 4205.706)(374.2769, 1104.1161)(375.27167, 254.10088)(376.2791, 76.915)(355.26398, 775.3377)(356.26645, 233.97357)(357.25375, 45.55)
481.286	18.0706	+	14	Diet	0.890498	0.869369	0.0129677	0.068118	0.202204	0.000826583	2299.68	16.1154	26.8454	3.19978	1	3.41789	10.9769	3.8674	4.57159	1.50549	-0.133371	1.64694	(482.2946, 429.41)(483.2955, 146.79073)(484.2956, 60.742733)(464.28333, 626.03613)(465.28656, 194.22154)(466.28293, 74.36769)
388.26	18.1607	+	19	Diet	0.557666	0.877976	0.00966868	0.020774	0.214929	0.000600291	9882.44	31.6254	76.5733	9.4648	1	9.89886	12.9731	4.7328	5.97652	2.96285	-0.240609	3.07386	(389.26834, 1027.0823)(390.2703, 302.1189)(371.25897, 512.9744)(372.26205, 181.88602)
406.272	18.2316	+	29	Diet	0.256921	0.932561	0.000302398	0.00349217	0.559571	8.5112e-06	87393.1	1880.25	1384.9	440.101	1	12.618	3.05417	-2.43697	-2.91014	-4.5615	-13.3041	-9.63946	(407.2795, 2393.7686)(408.28296, 656.09485)(409.28058, 146.39586)(410.2896, 50.34)(389.26816, 787.4482)(390.27, 193.96)(445.23444, 147.26263)(446.24152, 29.255001)(424.30716, 122.73)(429.25534, 301.19806)(430.2643, 109.788086)
839.562	19.4836	+	13	Diet	0.256921	0.888284	0.0172184	0.00361561	0.342091	0.00125432	3035.07	5.98548	30.3882	11.7891	1	1	11.531	2.59237	4.90431	3.54078	0.0205097	0.0277126	(840.56665, 1703.6376)(841.5689, 548.5476)
854.531	19.4906	+	18	Diet	0.890498	0.928979	0.0370771	0.0831166	0.499245	0.00331484	3355.48	38.5374	93.142	11.1929	1	11.9035	11.4147	5.01798	6.25912	3.20478	-0.240609	3.33991	(855.5379, 1532.8004)(856.5412, 829.4562)(857.5439, 367.59113)(858.54694, 123.030014)
430.271	19.5027	+	27	Diet	0.725532	0.969084	0.020602	0.0353007	0.772599	0.00162086	7279	96.026	2388.01	33.35	2.54788	84.802	11.9734	5.77664	10.3808	4.22139	0.550185	5.61412	(431.2769, 1151.2001)(432.28, 338.04147)(433.27484, 85.55101)
446.246	19.5223	+	23	Diet	0.484159	0.969084	0.0178489	0.015072	0.810715	0.0013451	2113.71	41.1178	1953.92	78.0018	1	11.2347	10.5006	4.86413	10.4026	5.75836	-0.487956	3.00913	(447.25085, 889.53564)(448.25644, 261.28088)(449.26077, 133.46428)
425.314	19.5491	+	34	Diet	0.864176	0.969084	6.26083e-05	0.0536533	0.832508	1.39936e-06	100642	6363.84	16038.7	454.46	6.8891	13.7979	1.85782	-2.07799	-0.776427	-5.91517	-11.9197	-10.9105	(426.32196, 3367.248)(427.3246, 916.4533)(428.3177, 183.44136)
372.266	19.5791	+	39	Diet	0.890498	0.987995	0.000436571	0.136883	0.911359	1.33718e-05	574885	66387.2	51064.5	2364.76	76.8932	65.9952	2.24608	-0.820825	-1.23144	-5.66148	-10.5651	-10.7783	(373.27393, 13033.601)(374.27716, 3340.9023)(375.27847, 542.02454)(376.2863, 47.26)(355.26364, 5414.568)(356.26807, 1571.8595)(357.26953, 298.21072)(358.27255, 60.640003)
816.572	19.6011	+	30	Diet	0.169857	0.961794	0.000750991	0.00145562	0.754066	2.61548e-05	350070	1347.65	8865.1	827.605	1	66.8323	4.01326	-3.96041	-1.27475	-4.69335	-14.347	-8.27736	(817.582, 4857.647)(818.5861, 2557.6702)(819.58704, 775.77094)(820.59076, 221.36717)(855.53766, 1238.3704)(856.5414, 670.7856)(857.5433, 321.9125)(858.5452, 119.34441)(834.60675, 569.21594)(835.6003, 495.13544)(836.59784, 225.78401)(839.5642, 3258.31)(840.56793, 1706.9147)(841.56946, 548.17096)(842.5704, 160.4622)
278.224	19.6795	+	24	Diet	0.925655	0.845311	4.54024e-05	0.557079	0.07928	8.66709e-07	12504.8	1852.53	317.254	2.85373	1	23.7469	13.0653	10.3577	7.7799	0.985776	-0.487956	4.08892	(279.23178, 1740.7186)(280.23712, 411.88367)(281.23157, 156.615)(301.2159, 281.50748)
316.239	20.6062	+	11	Diet	0.174345	0.648978	0.0394679	0.0017319	0.0178789	0.00362661	1405.37	14.4014	1	2.8357	2.54138	1	10.4835	3.92233	0.0421582	1.54838	1.4294	0.0909975	(317.24637, 975.0945)(318.24878, 250.81181)(319.24527, 130.48666)(299.2319, 227.59)
354.255	20.7143	+	8	Exercise	0.000137511	0.273796	0.0886245	1.13834e-07	0.00203987	0.00997759	1864.15	1	1	8.54234	1	1	10.8911	0.0741919	0.0421582	3.13931	0.0837946	0.0909975	(355.26273, 924.72876)(356.26694, 281.76752)
298.193	20.8899	+	40	Diet	0.962444	0.924609	3.95012e-05	0.64975	0.466864	6.21294e-07	302349	36758.4	192339	50.1716	184.725	463.675	2.1027	-0.889984	1.46549	-10.4365	-8.51693	-7.18199	(299.2007, 14643.909)(300.2044, 3159.9019)(301.20197, 526.99133)(302.1904, 60.61)
374.281	20.9459	+	32	Diet	0.890498	0.984861	0.0403059	0.106767	0.895258	0.00373697	26084.4	1175.93	6134	429.126	6.79011	161.028	0.573661	-3.85026	-1.49927	-5.33411	-11.2768	-6.70188	(375.2869, 361.78067)(376.28976, 122.503006)(357.27887, 4710.2124)(358.2826, 1295.1516)(359.28253, 219.40579)(360.2748, 58.12)
316.204	20.9511	+	42	Diet	0.890498	0.802828	0.00455217	0.149638	0.0542549	0.00022987	56405.6	144857	55974.9	29414.1	72.0167	169.229	-0.659029	0.749082	-0.654735	-1.58049	-10.2153	-8.97555	(655.39453, 458.75595)(317.21234, 209.61873)(318.21658, 142.83)(299.20102, 13385.11)(300.20462, 3027.5608)(301.2028, 480.92538)(355.1705, 401.88852)(334.23425, 176.523)(335.23083, 262.29498)(336.23575, 80.99334)(339.19803, 99.29)
381.265	21.2823	+	56	Diet	0.890498	0.845311	5.12107e-05	0.315768	0.0953794	1.05982e-06	87785.1	75470	73694.3	122900	108782	157028	-0.167522	-0.338206	-0.404588	0.335788	0.19886	0.735646	(382.27194, 4440.3086)(383.27487, 928.0333)(384.2771, 166.75125)
356.271	21.3329	+	16	Diet	0.890498	0.924609	0.00179003	0.288245	0.45113	7.40905e-05	2930.23	61.2847	178.402	3.34356	2.5242	1	11.1425	5.61052	7.12002	1.38494	1.01849	-0.310128	(357.2784, 5163.157)(358.28244, 1440.2332)(359.2808, 324.9243)
301.298	21.6727	+	36	Diet	0.915907	0.924609	0.0446181	0.412494	0.45854	0.00428452	396.646	76.3038	23.3586	5285.71	696.626	5181.09	-4.69196	-7.0226	-8.76243	-0.937912	-3.82244	-0.920435	(302.30533, 1003.5536)(303.30652, 214.8661)
300.209	22.1264	+	46	Diet	0.890498	0.869369	0.000750991	0.121801	0.161154	2.67323e-05	285849	79305.7	205529	15807.2	1577.41	91.3404	2.07936	0.276991	1.6188	-2.07937	-5.3652	-9.46816	(301.21637, 17506.28)(302.22015, 3661.6433)(303.22067, 528.1038)
314.247	22.1776	+	18	Diet	0.890498	0.932561	2.82335e-05	0.267912	0.578982	3.73954e-07	3696.26	132.313	1687.4	3.00223	1	1	11.5543	6.7976	10.4383	1.30631	-0.240609	-0.233406	(315.2526, 1078.1713)(316.26263, 249.67212)(297.23718, 1626.1188)(298.24423, 375.0689)(353.20996, 346.22)(354.2116, 126.59)(332.2853, 310.31097)(337.237, 1423.6984)(338.24167, 318.25778)(339.23416, 126.90898)
296.229	22.1792	+	18	Diet	0.890498	0.869369	1.72072e-05	0.0876241	0.199681	2.13201e-07	1406.6	32.1728	1899.71	2.82668	1	1	10.2395	4.8367	10.6885	1.29853	-0.161462	-0.154259	(297.2374, 1553.6832)(298.2451, 353.80386)(299.2331, 112.555)(279.229, 502.4689)(280.2325, 148.57875)
390.277	22.2016	+	42	Diet	0.755292	0.932382	0.000523028	0.0406407	0.536309	1.68858e-05	87474.9	13373.6	50129.2	1378.38	18.2764	722.415	1.55914	-1.10296	0.771269	-4.41082	-10.6085	-5.29657	(803.5362, 262.99335)(804.544, 389.62)(805.5463, 163.07)(391.28445, 1738.5846)(392.28793, 475.94058)(393.28568, 139.7469)(394.2858, 102.130005)(373.27597, 947.06604)(374.27917, 253.674)(429.2435, 153.97502)(430.24698, 57.30833)(408.3075, 152.1792)(409.30328, 186.0025)(413.2683, 215.88881)(414.27496, 78.57095)
371.304	22.2533	+	41	Diet	0.106386	0.802828	0.00700764	0.000792611	0.0527536	0.000406072	3.99479	19900.4	441.336	6622.22	49547.4	19538.5	-13.7502	-1.42039	-6.9472	-3.03731	-0.0947753	-1.43006	(372.31125, 2655.8862)(373.31168, 666.7794)(374.31207, 144.92096)
493.317	22.2994	+	56	Diet	0.915907	0.869369	0.00569617	0.41203	0.158882	0.000301784	687488	700203	530041	1.30183e+06	821779	1.08296e+06	-0.307016	-0.233189	-0.666896	0.631993	0.00738888	0.412743	(987.65466, 134.4943)(988.6405, 52.9875)(1009.6237, 78.77111)(494.32443, 12123.448)(495.3276, 3178.1167)(496.3332, 901.59076)(497.3339, 193.69157)(532.2796, 354.50516)(533.28467, 145.67003)(534.28613, 84.73927)(516.3056, 795.82166)(517.3077, 233.18196)
218.167	22.3679	+	48	Diet	0.890498	0.873473	0.0147359	0.211593	0.209113	0.00103688	716.409	13904.7	375.74	38738.4	35952.2	35201	-5.54071	-1.21468	-6.45641	0.233998	0.16543	0.142172	(219.17487, 1148.5947)(220.17665, 225.36853)
318.219	22.7471	+	23	Diet	0.890498	0.961794	0.00216711	0.0659484	0.756977	9.50799e-05	4458.38	342.316	1067.05	92.771	1	2.96611	11.4872	7.83147	9.43967	5.91838	-0.578111	0.997665	(319.22784, 2236.1577)(320.231, 515.9009)(321.22336, 129.56189)(301.21466, 3370.383)
374.283	23.0615	+	50	Diet	0.775015	0.916143	0.00612211	0.0445523	0.41316	0.000344622	279308	74873	110761	53092.8	1072.44	1914.46	2.33511	0.483157	1.01606	-0.0422851	-5.63272	-4.78947	(749.5697, 167.32501)(750.5646, 105.69)(375.2889, 687.1203)(376.29156, 212.04445)(377.28854, 67.53914)(357.27945, 9097.759)(358.2829, 2431.8196)(359.28333, 383.30548)(360.29013, 97.52)
461.296	23.3168	+	39	Diet	0.915907	0.945522	0.0218096	0.486362	0.662951	0.00178738	54677.8	2338.67	10536.1	206.712	130.158	251.352	1.36603	-3.13378	-0.994231	-6.66329	-7.29153	-6.33488	(462.29907, 1482.7335)(463.30194, 394.0472)(464.3068, 93.68437)
546.794	23.3863	+	44	Diet	0.976939	0.969084	0.00132476	0.716631	0.819192	5.0446e-05	60176	45508.6	52211.9	1321.41	200.74	345.701	0.512115	0.156453	0.322656	-4.97905	-7.65861	-6.86721	(547.80176, 1073.3505)(548.8017, 344.70322)(549.7959, 172.84047)(569.7934, 92.06)
507.332	23.5191	+	55	Diet	0.890498	0.877976	0.0231911	0.253665	0.278014	0.00195819	19284.8	16042.5	4801.24	45588.5	33194.5	37674.2	-0.242033	-0.460209	-2.23267	1.01705	0.598438	0.788273	(508.3391, 774.90326)(509.34296, 238.92966)(510.34558, 88.188385)(530.3216, 112.869514)
423.337	24.022	+	45	Diet	0.915907	0.862306	0.0222319	0.525948	0.115483	0.0018588	92274.8	101386	7584.63	3136.05	163.268	2898.94	0.942291	1.12553	-2.64714	-3.91875	-8.14327	-3.98585	(424.3429, 2042.1262)(425.3444, 612.3893)(426.34583, 122.1629)
401.349	24.0461	+	47	Diet	0.890498	0.932382	0.0267085	0.200819	0.523183	0.00230927	31728.2	140611	87411.5	416.532	2252.78	16102	-1.42827	0.766987	0.04914	-7.66159	-5.18727	-2.3426	(402.35803, 853.07947)(403.3603, 228.47491)(404.3558, 53.98849)(424.34247, 1592.3254)(425.34332, 489.3228)(426.34366, 102.4463)
523.294	24.0509	+	40	Diet	0.989505	0.862306	0.020602	0.770309	0.127596	0.00163725	1262.97	1336.86	38.3787	33963.6	7097.29	103097	-5.92626	-5.79685	-10.9513	-1.15929	-3.37882	0.488978	(524.3024, 2452.1863)(525.3043, 696.3219)(526.3112, 215.82799)
447.336	24.3013	+	37	Diet	0.915907	0.890325	0.0178489	0.431362	0.352015	0.00135936	5511.66	7329.35	1844	589.458	16.6466	66.5446	-1.04013	-0.581549	-2.60443	-4.24729	-9.35426	-7.34796	(448.3421, 505.99384)(449.34406, 172.91432)
984.658	24.6557	+	28	Diet	0.890498	0.862306	0.00562832	0.102698	0.132874	0.00029353	11.5699	14.4228	24.9467	7980.56	51.6997	8834.98	-3.50878	-3.14342	-2.38496	5.93906	-1.29201	6.13212	(985.66394, 457.33)(986.6678, 263.92215)(987.6664, 113.63678)(1007.644, 96.48036)
808.979	24.7302	+	21	Diet	0.890498	0.869369	0.00169012	0.217925	0.202342	6.7157e-05	10.5273	5.63896	1	2354.27	45.5121	700.163	2.86224	2.00899	-0.518477	10.6851	5.03134	8.98191	(809.9915, 324.97144)(810.99274, 209.32239)
1002.66	24.9823	+	27	Diet	0.991126	0.994216	7.28146e-05	0.886873	0.925905	1.74803e-06	11.6256	6.23128	3.21088	3651.41	2911.62	3032.6	2.84964	1.99733	1.00873	11.1625	10.875	10.9409	(1003.67, 463.67368)(1004.6718, 247.8185)(1005.66956, 123.42075)(1025.6528, 135.7355)(1026.6558, 88.548416)(1027.6562, 72.32737)
1030.69	25.1296	+	27	Diet	0.890498	0.998684	0.000540714	0.134238	0.968777	1.79044e-05	39.5716	2.48071	7.99389	7889.43	415.359	2552.1	4.57293	0.624682	2.28079	12.2301	8.02174	10.6482	(1031.7039, 237.68445)(1032.706, 143.38405)(1033.7028, 57.1305)(1053.6821, 124.29051)(1054.6831, 84.693886)(1055.6694, 68.17941)
489.319	25.407	+	10	Diet, Exercise and Exercise-Diet	0.0330435	0.0198074	4.54024e-05	5.64318e-05	4.91905e-05	9.02035e-07	4593.89	5.43646	2.83821	1	1	1	12.1888	2.51332	1.5436	0.0411409	0.0802568	0.0874597	(490.3309, 503.19498)(491.33154, 169.743)
547.364	25.683	+	56	Diet	0.991126	0.900578	0.0002691	0.843085	0.377554	7.35124e-06	184105	179417	148478	94450.4	77771	95703.9	0.573244	0.583417	0.278309	-0.371785	-0.612994	-0.306447	(548.37067, 2784.9211)(549.3735, 902.153)(550.3745, 208.74696)(530.3566, 255.98509)(586.331, 203.4727)(587.33453, 83.85749)(570.35443, 559.7808)(571.35724, 200.64226)
248.177	25.7486	+	20	Diet	0.375714	0.921999	1.72072e-05	0.00748606	0.433169	2.12678e-07	14376	196.222	85.7095	8.24178	1	1	13.3774	7.22978	6.00279	2.62688	-0.376962	-0.369759	(249.18448, 1021.0895)(250.19458, 229.0155)(251.18094, 126.92)
312.228	25.7812	+	19	Diet	0.448345	0.802828	8.23365e-07	0.0102396	0.0562669	3.40797e-09	28927.6	44.9965	6421.55	3.19202	1	1	14.5001	5.21908	12.344	1.3723	-0.263055	-0.255852	(313.23688, 1481.5316)(314.23926, 346.1369)(315.2308, 139.16571)(295.22702, 2608.877)(296.23022, 583.4011)(297.23514, 1119.3542)(351.19363, 292.85645)(352.20438, 148.22667)(330.26358, 699.63904)(331.26086, 245.91364)(335.21622, 898.2156)(336.22403, 248.94144)(337.22296, 119.52301)
278.226	25.8173	+	24	Diet	0.915907	0.302943	7.78651e-06	0.450449	0.00250781	5.05731e-08	58676.5	117.042	4256.13	1	19.3212	3.07987	15.1509	6.22869	11.3811	-0.671716	3.63951	0.997473	(279.23358, 2159.8406)(280.23538, 496.27078)(281.2407, 227.04274)
430.308	26.7	+	14	Diet	0.877295	0.869369	0.0094167	0.0581278	0.194115	0.000576851	1542.71	13.0583	23.738	2.94779	1	2.88598	10.3367	3.49968	4.32988	1.32291	-0.197608	1.33866	(431.31445, 563.3072)(432.3139, 195.57213)
427.366	26.9999	+	39	Exercise-Diet	0.890498	0.0170869	0.747485	0.0869202	1.74321e-05	0.423944	18449	26964.5	145.04	6647.85	9.12704	72522.4	-1.65788	-1.06297	-8.63347	-3.11259	-12.582	0.381197	(428.37396, 2332.837)(429.37436, 695.06793)(430.38382, 352.8228)
549.379	27.1824	+	38	Diet	0.915907	0.845311	0.0320927	0.507497	0.0841265	0.00282828	72655.4	97025.5	15746.3	231.304	40.2657	14037.9	-1.41919	-0.954509	-3.60989	-9.69646	-12.1795	-3.72674	(550.3869, 4382.7627)(551.3833, 1580.0973)(552.38605, 451.2407)(553.38025, 121.86648)(588.3399, 147.68242)(589.3425, 64.9224)(572.379, 322.52423)(573.37714, 157.58778)(574.3821, 113.56833)
637.394	27.5367	+	42	Diet	0.915907	0.969084	0.0171359	0.433168	0.820724	0.00123413	750.758	97.6938	911.206	15748.4	11450.8	38985.4	-5.15608	-8.05069	-4.86129	-0.747484	-1.16812	0.606562	(638.4032, 718.10114)(639.40594, 280.99136)(640.40497, 81.52906)(660.3842, 72.810905)
226.193	27.7226	+	42	Diet	0.915907	0.95764	0.00654338	0.506743	0.728875	0.000373753	692.12	104.108	931.637	88441.7	21754.4	21818.3	-5.87358	-8.55913	-5.42948	1.14185	-0.842452	-0.831017	(227.20055, 3015.7283)(228.20638, 542.0186)(229.20293, 91.795654)(209.18724, 623.0632)(210.18669, 146.636)(265.15417, 156.03534)(244.22624, 331.02362)(245.2245, 74.53222)(249.17917, 324.22974)(250.19177, 92.03666)
250.193	28.1031	+	20	Diet	0.890498	0.689893	1.72072e-05	0.184067	0.022273	2.13665e-07	12958	170.687	69.4752	1	2.54345	2.79916	13.2276	7.02864	5.69983	-0.416078	0.969824	1.11524	(251.20078, 592.801)(252.20027, 132.1245)(273.18192, 239.00052)
228.21	29.5911	+	56	Diet	0.890498	0.969084	0.000726408	0.197538	0.808512	2.46546e-05	302274	221277	265998	449432	375816	385090	-0.168575	-0.571191	-0.337667	0.42154	0.202583	0.244956	(229.21666, 4140.7563)(230.22072, 690.01306)(231.22144, 85.31655)(211.20613, 14058.552)(212.20943, 2170.367)(213.20479, 257.44998)(267.16827, 289.88248)(246.24254, 464.407)(247.23625, 166.28334)(251.19705, 384.2129)(252.21109, 147.34181)
269.235	29.5914	+	56	Diet	0.890498	0.983074	0.00104874	0.239054	0.870766	3.90674e-05	97250.6	74157.1	88600.1	147288	121527	125284	-0.164225	-0.50796	-0.283268	0.452514	0.214261	0.26539	(577.4209, 176.66545)(270.24332, 5343.273)(271.24533, 1043.0023)(272.251, 248.41931)(308.19626, 174.63072)(292.2251, 478.2009)(293.22086, 237.30298)(294.22186, 129.62766)
330.276	30.0698	+	40	Diet	0.890498	0.969084	0.000373368	0.288288	0.817899	1.10475e-05	997.437	50.9252	127.245	91160.9	20007.7	60978.8	-5.6537	-9.89809	-8.60896	0.87822	-1.27052	0.344432	(683.53546, 78.759285)(331.28476, 1919.3289)(332.28738, 437.9143)(333.27768, 136.94609)(313.2659, 293.5422)(314.27112, 109.34812)(369.24323, 310.50793)(348.30386, 415.19745)(349.2996, 261.90665)(353.26572, 851.05725)(354.2692, 206.89224)(355.26797, 143.57692)
302.224	30.0731	+	24	Diet	0.890498	0.934609	0.0383549	0.121134	0.621791	0.00346083	10517.5	325.751	103.167	31.5093	20.3439	3.06334	12.8156	7.85007	6.15925	4.45063	3.85857	1.13435	(643.3975, 51.3)(303.23193, 1782.102)(304.2372, 437.3879)(305.2309, 180.6375)(285.22162, 296.83334)(286.2229, 105.45)(320.25723, 608.766)(321.24988, 261.28998)(325.21936, 389.14664)
332.147	30.2333	+	19	Diet	0.646772	0.744952	1.65359e-08	0.0262349	0.0268671	4.1066e-11	679.328	109.929	31870.9	1	1	1	9.11037	6.53021	14.6777	-0.279725	-0.240609	-0.233406	(333.15286, 1308.4105)(334.15976, 302.70792)(335.1613, 425.599)(336.1731, 107.72)
278.224	30.2508	+	55	Diet	0.915907	0.924609	0.00723003	0.389064	0.487081	0.000424944	657123	557536	594515	162801	51621.1	171697	1.0208	0.831094	0.891709	-0.974377	-2.59234	-0.851298	(557.4535, 247.35722)(558.4516, 123.496864)(279.2323, 16926.283)(280.23627, 3467.414)(281.23798, 672.8418)(317.1894, 1102.68)(318.2038, 223.8)(296.25882, 5933.4897)(297.25082, 1936.8934)(298.25186, 457.00458)(301.21118, 1873.1332)(302.21292, 423.61932)
372.208	30.2911	+	23	Diet	0.725532	0.944486	0.00503218	0.0329921	0.654276	0.000258274	55.1189	2.57683	2.92593	7225.26	64.9225	924.826	5.24834	0.876851	1.02812	12.3006	5.54151	9.3811	(373.21527, 1395.0204)(374.2148, 383.8187)(375.22342, 291.74)
562.367	30.3816	+	34	Diet	0.95469	0.862306	0.0384837	0.614058	0.146292	0.00350431	11.5075	35.4222	718.568	3047.85	8719.02	914.603	-10.4592	-8.78977	-4.47941	-2.39229	-0.836801	-4.08255	(563.3751, 945.4711)(564.38086, 404.7853)(565.3825, 179.8041)
356.292	30.8301	+	35	Diet	0.95469	0.985007	0.00199681	0.614758	0.903452	8.59553e-05	309.928	65.7059	42.5636	58826.9	54881.9	13046.1	-8.37698	-10.5674	-11.2259	-0.790707	-0.851736	-2.91724	(735.5686, 169.98386)(357.30005, 3375.175)(358.29565, 1055.7303)(359.29016, 277.42633)(340.07028, 666.5722)(340.2932, 780.53503)(395.25867, 465.73914)(396.26157, 146.55782)(397.25906, 134.1382)(374.3266, 861.61505)(375.32242, 244.17383)(376.3165, 373.3695)(379.28256, 2174.605)(380.2792, 585.49164)(381.2697, 331.5718)
375.186	31.3505	+	26	Diet	0.915907	0.934477	0.00238547	0.456733	0.601413	0.000110584	3644.3	7930.35	429.319	3.14841	23.4636	9.97258	11.2355	12.4047	8.16537	1.07661	4.01346	2.78627	(376.1937, 1321.099)(377.1994, 374.7569)(378.20154, 244.205)
545.347	31.3583	+	25	Diet	0.989505	0.862306	0.0208201	0.768709	0.135692	0.00167181	9820.77	742.933	113.546	3.44699	19.604	27.9461	12.5636	8.88641	6.14442	1.10514	3.652	4.1707	(546.35376, 1265.9641)(547.35815, 427.4332)(548.366, 139.5064)
614.401	31.3975	+	44	Diet	0.890498	0.877976	7.23828e-05	0.272854	0.219181	1.67775e-06	96590.7	75306.7	92086.5	34.3042	1537.04	1061.03	0.898437	0.58672	0.844896	-10.543	-5.01823	-5.54571	(615.40717, 2179.8923)(616.41254, 934.30884)(617.41705, 265.0709)(632.43866, 96.43972)
584.476	31.439	+	28	Diet	0.890498	0.862306	0.0320927	0.256246	0.142139	0.00284264	19648.1	178.468	5882.63	139.786	79.2101	3.25864	6.30247	-0.43272	4.57797	-0.814682	-1.59503	-6.19117	(585.48645, 1772.348)(586.486, 804.6346)(587.47235, 238.91728)(567.4622, 145.70999)(623.4362, 1062.2)(624.4477, 517.61)(625.45276, 347.29538)
604.443	31.5211	+	34	Diet	0.915907	0.994216	0.0432722	0.3987	0.92317	0.00408364	1853.89	1402.58	7486.41	74.5061	17.4104	192.416	-2.51985	-2.87493	-0.490777	-7.13903	-9.19733	-5.72392	(605.4511, 469.04678)(606.45074, 193.09825)(607.4508, 189.095)(627.4508, 226.215)
321.267	31.5216	+	56	Diet	0.991126	0.934609	0.00612211	0.911254	0.612768	0.000340161	488662	423044	438800	267347	308948	268422	0.433895	0.273252	0.293977	-0.418354	-0.170589	-0.366244	(322.27496, 14363.357)(323.27792, 3220.428)(324.27567, 501.8283)
244.219	31.5334	+	29	Diet	0.967971	0.994216	0.0216605	0.668254	0.925856	0.00175723	1989.19	1450.18	836.073	63.1764	17.125	8.34177	-2.26698	-2.67554	-3.5021	-7.22576	-9.06992	-10.1004	(245.22661, 1055.5653)(246.22739, 243.77344)
598.429	31.5344	+	45	Diet	0.991126	0.969084	0.0147359	0.887875	0.80185	0.00103112	22458	55090.4	70285.9	1232.82	509.212	1240.89	-0.581757	0.760206	1.07961	-4.75108	-5.98758	-4.69535	(599.43494, 3014.3315)(600.43933, 1246.5369)(601.44763, 459.0611)(602.45496, 256.1239)
280.24	31.6061	+	53	Diet	0.451415	0.402375	0.0130666	0.0113193	0.00599565	0.000867938	2349076	2233076	1.45266e+06	971346	4428.84	514510	0.708232	0.682555	0.0301887	-0.547933	-8.28573	-1.4184	(561.4885, 4492.667)(562.4914, 1776.1534)(563.4888, 478.53085)(599.44, 582.74)(600.4475, 276.65)(601.4458, 136.68)(281.2484, 63201.4)(282.252, 12594.62)(283.2526, 1846.2026)(284.2658, 168.64)(263.23767, 6891.217)(264.24118, 1420.3805)(265.2399, 205.70903)(319.20474, 2198.7524)(320.21124, 509.08002)(321.2197, 404.57)(298.27466, 15145.805)(299.27728, 3104.6733)(300.27713, 624.41693)(303.23022, 5088…
328.239	31.6876	+	56	Diet	0.915907	0.984861	0.0254992	0.38115	0.896494	0.00217419	371735	337952	296007	235156	244534	201054	0.342032	0.251965	0.0287435	-0.300749	-0.205216	-0.480466	(329.248, 7885.3384)(330.25177, 1907.6244)(331.24673, 417.33945)(332.2483, 122.49522)(367.19806, 961.2494)(368.20935, 278.04056)(369.1977, 238.43184)(346.27426, 2845.1968)(347.2768, 763.7944)(348.27612, 190.22285)(351.2307, 1368.3031)(352.24057, 548.34467)(353.2431, 241.13)
404.366	34.4923	+	18	Diet	0.890498	0.845311	8.43107e-06	0.0705408	0.0921901	6.28143e-08	7118.11	40.9823	792.296	1	1	2.96237	12.4104	5.01747	9.2584	-0.368976	-0.32986	1.24409	(405.37143, 1133.0576)(406.3688, 378.06888)
562.389	34.5425	+	20	Diet	0.893422	0.877976	2.70772e-06	0.333087	0.270742	1.34489e-08	7970.88	235.505	806.898	1	1	3.10609	12.5737	7.54015	9.28475	-0.368976	-0.32986	1.31244	(563.39264, 208.26474)(564.4036, 145.84668)(545.3838, 604.2715)(546.3859, 310.388)(547.3864, 128.6695)
580.402	34.5894	+	20	Diet	0.890498	0.877976	0.000523028	0.21685	0.238922	1.68174e-05	13143.2	271.66	110.878	3.28084	2.61859	3.16133	13.2616	7.7126	6.38774	1.31149	1.02533	1.30428	(581.40564, 374.34305)(582.4132, 162.1355)(619.3665, 123.020905)(598.4332, 368.40353)(599.43567, 160.214)(600.44305, 76.37333)(603.39734, 173.63058)(604.4058, 94.247055)
612.512	39.0145	+	21	Diet	0.989505	0.877976	0.0193163	0.779799	0.226013	0.0014871	2090.9	283.622	97.5734	3.01215	2.62101	28.1496	10.5862	7.75147	6.18003	1.16493	1.00337	4.4355	(613.5176, 340.79803)(614.516, 200.08717)(615.5009, 99.71308)
366.332	39.4886	+	28	Diet	0.991126	0.916143	0.0178489	0.810017	0.413497	0.00135652	1744.78	11262.4	1969.74	151.918	9.50286	12.9684	3.45176	6.18955	3.64208	-0.0520453	-4.01172	-3.55594	(367.3371, 4760.1963)(368.34164, 1451.1302)(369.34082, 405.41354)(405.30145, 177.70547)
164.084	42.0587	+	34	Diet	0.991126	0.897512	0.0419543	0.792204	0.363358	0.00392453	11978.9	2217.7	3795.93	32.7345	506.904	34.5281	-1.3806	-3.76657	-3.02322	-9.87819	-5.88625	-9.75492	(165.09164, 2115.212)(166.09912, 331.59497)(167.09486, 116.18667)

## Sheet: -ESI
Mass	Retention Time	Ionization mode	Frequency	Marker of	p (Corr) (EXERCISE)	p (Corr) (EXERCISE-DIET)	p (Corr) (DIET)	p (EXERCISE)	p (EXERCISE-DIET)	p (DIET)	SED-ST (raw)	TML-ST (raw)	TMH-ST (raw)	SED-CAF (raw)	TML-CAF (raw)	TMH-CAF (raw)	SED-ST (normalized)	TML-ST (normalized)	TMH-ST (normalized)	SED-CAF (normalized)	TML-CAF (normalized)	TMH-CAF (normalized)	CompositeSpectrum
72.0222	1.0571	-	39	Diet	0.968715	0.785035	0.00347191	0.605139	0.053659	0.000229897	22134.9	7877.93	2299.15	7.76123	321.967	452.868	0.683682	-0.997257	-2.74541	-11.0192	-5.63223	-4.99087	(71.01413, 696.24115)(72.010895, 113.53488)
299.121	1.06743	-	23	Diet	0.968715	0.81683	0.0462929	0.644882	0.477812	0.00566149	13.271	6.71796	9.75028	74.2919	571.339	2464.16	3.40598	2.23329	2.79927	5.66574	8.62133	10.8792	(633.222, 83.807495)(298.11374, 6415.0835)(299.10587, 1527.6979)(300.11258, 334.47827)(280.10416, 249.02773)
300.11	1.0893	-	23	Diet	0.968715	0.998477	0.0017027	0.183332	0.99061	9.66395e-05	3.17583	13.2051	1	340.764	1587.1	125.897	1.36457	3.22996	-0.464503	7.88491	10.117	6.61008	(299.10208, 1806.0261)(300.10425, 319.4761)(301.1061, 117.571884)
208.094	1.52024	-	36	Diet	0.968715	0.902905	0.0414055	0.199742	0.738817	0.00481199	465.711	13.7225	65.4524	6616.02	1485.43	1744.81	-4.34521	-9.62053	-7.33807	-0.741912	-2.88448	-2.50311	(267.10498, 317.435)(207.08661, 2000.6831)(208.08925, 198.98663)
118.063	1.9592	-	33	Diet	0.968715	0.785035	0.000146616	0.305196	0.227768	5.3495e-06	16.1046	162.288	3.55396	110314	5973.03	4536.58	-11.6467	-8.50418	-13.9886	0.870006	-3.32449	-3.57217	(153.03024, 228.83969)(117.055336, 4412.283)(118.05363, 679.03625)
278.066	1.98018	-	30	Diet	0.968715	0.952976	0.0414055	0.428937	0.869795	0.00480715	916.013	2490.21	4239.28	9.26143	32.0163	197.8	-4.2462	-2.99388	-2.19776	-11.0994	-9.29734	-6.52099	(277.05624, 1808.0648)(278.06, 263.35068)(279.05536, 630.158)(280.061, 91.67552)(281.0704, 116.954765)
242.087	1.98381	-	41	Diet	0.968715	0.873929	0.0146979	0.494472	0.67207	0.0013898	12975.1	7858.81	49170.4	66.872	472.848	710.199	-1.26662	-2.18048	0.493485	-9.0919	-6.25749	-5.52146	(301.10202, 584.8704)(302.10187, 98.41568)(303.0992, 57.846664)(277.05655, 1970.4707)(278.06006, 289.73776)(279.05554, 683.20746)(280.0607, 100.05973)(281.0689, 115.6789)(241.07393, 435.64764)(242.0774, 128.5277)
118.063	2.1603	-	40	Diet	0.968715	0.838775	0.0390744	0.351566	0.575808	0.00443547	35408.9	16903.1	37416	275.345	113.787	5053.52	-1.06815	-2.32548	-1.15056	-8.30004	-9.56244	-3.94037	(153.03004, 200.77153)(117.05542, 4626.175)(118.054306, 553.6345)
270.095	2.20922	-	41	Diet	0.968715	0.907142	0.0153143	0.188029	0.749618	0.00146935	81.0285	1529.99	143.771	24943.9	74124.3	3407.45	-9.24444	-5.19599	-8.57912	-1.20356	0.380213	-3.91379	(329.1081, 99.72628)(330.11237, 48.414703)(269.08707, 2283.4934)(270.0906, 267.38785)(271.088, 122.70676)
159.088	2.6597	-	19	Diet	0.968715	0.785035	7.89859e-07	0.0454392	0.109276	1.38759e-08	1460.58	2788.78	25.5213	1	2.16202	1	10.4522	11.1948	4.45157	-0.285273	0.83962	-0.123578	(194.05632, 76.62625)(158.08124, 378.51474)(159.07896, 76.04368)
110.037	3.25102	-	58	Diet	0.968715	0.785035	0.000706428	0.629166	0.0687839	3.24575e-05	82180.6	81544.8	78854.5	68385.2	70615.4	67383.8	0.336766	0.135056	0.115216	-0.15351	-0.0946979	-0.0130947	(219.06331, 70.47)(145.00761, 200.33113)(109.02943, 3253.2888)(110.032005, 246.02608)(111.02565, 46.47)
94.0423	4.11463	-	27	Diet	0.969124	0.816183	0.0351265	0.841436	0.375116	0.0039636	778.633	371.779	2797.42	62.7393	28.3043	3.23743	8.84004	7.58304	10.5232	4.98138	3.84554	0.866625	(93.03481, 781.80676)(94.03629, 59.422222)
173.998	4.11479	-	47	Diet	0.968715	0.894866	0.0226767	0.218935	0.723753	0.00229438	751195	620869	27525.8	15254.3	3125.98	1486.76	1.12467	0.659269	-3.8076	-4.72239	-6.99671	-7.91966	(172.99113, 11073.774)(173.9949, 854.9681)(174.98901, 593.4089)
1095	4.13129	-	39	Diet	0.968715	0.81683	0.00629642	0.472211	0.428122	0.000506266	266669	77765.5	3831.5	300.93	233.84	287.458	1.78183	-0.186526	-4.50112	-8.23474	-8.58614	-8.13912	(1093.9922, 1799.9547)(1094.9948, 513.88)(1095.9927, 187.66641)
284.09	4.81742	-	46	Diet	0.968715	0.640384	0.00238502	0.0303106	0.0020678	0.000141812	18650	3147.09	11.2084	18100.4	74284.5	75932.9	-1.41167	-4.16926	-12.274	-1.67999	0.369568	0.550416	(319.0511, 111.5)(283.08234, 1730.9926)(284.08636, 263.6126)(285.0931, 74.583336)
193.073	5.07375	-	58	Diet	0.968715	0.973182	1.40487e-05	0.522225	0.916632	3.70203e-07	145695	144050	130577	69339	67997.4	50755.7	0.95806	0.751174	0.638063	-0.338309	-0.353986	-0.626713	(385.1392, 74.50078)(228.04303, 130.40042)(229.04982, 81.433334)(230.04358, 103.92166)(192.06628, 2923.4082)(193.06989, 467.5602)(194.07198, 52.35535)
339.095	5.22735	-	20	Diet	0.970686	0.976041	6.50819e-09	0.882278	0.921256	7.47563e-11	775.081	1512.24	2439.12	1	1	1	9.44472	10.2185	10.9367	-0.378649	-0.366138	-0.216954	(338.0876, 623.139)(339.0888, 126.57349)
333.053	5.69573	-	21	Diet	0.968715	0.710311	0.00110385	0.0100104	0.0281333	5.61765e-05	47393.5	111.245	27.7236	6.72893	5.03789	3.23507	15.3139	6.38854	4.41255	2.30667	1.90162	1.41179	(332.04507, 543.4619)(333.04712, 109.43619)(334.03735, 53.05222)
213.009	5.73921	-	58	Diet	0.968715	0.81683	2.02945e-07	0.0336054	0.479252	3.29101e-09	1.32123e+06	872529	793648	443516	379564	292116	1.35312	0.56401	0.455867	-0.446864	-0.658993	-0.887613	(425.01416, 62.315)(212.00208, 13164.01)(213.00508, 1307.5895)(213.9997, 714.8691)
188.014	7.29096	-	42	Diet	0.968715	0.807064	0.0470058	0.772828	0.28022	0.00581221	8837.21	695.402	170.642	23556.6	120866	90187.9	-4.2448	-8.10298	-10.1013	-3.05548	-0.683767	-0.95699	(187.00676, 7168.0024)(188.00981, 613.4674)(189.00166, 427.70807)
166.063	7.60784	-	22	Diet	0.968715	0.869961	3.27646e-09	0.210572	0.658937	3.54212e-11	8766.33	586.873	2158.67	2.59563	1	1	12.9331	8.84169	10.7493	0.986218	-0.377354	-0.228169	(225.07593, 201.692)(165.05531, 827.39905)(166.05836, 91.179985)
174.089	7.70768	-	23	Diet	0.968715	0.676966	0.000271703	0.284425	0.021115	1.09114e-05	6629.31	35.6749	1953.37	2.57643	11.5611	3.19583	12.3976	4.66932	10.4728	0.84321	3.02156	1.31572	(173.0816, 1150.0161)(174.08496, 123.64304)
787.357	7.80576	-	47	Diet	0.968715	0.785035	0.0147224	0.0350855	0.211838	0.00140261	16638	20228	6717.9	8023.73	734.589	41.4606	0.0963986	0.187763	-1.37394	-1.1809	-4.61765	-8.61559	(786.3508, 541.2829)(787.3515, 235.97403)
205.074	7.94363	-	49	Diet	0.968715	0.893571	0.0304046	0.602685	0.720191	0.00326644	33241.4	9410.04	21743.5	2382.28	1340.74	469.139	1.1454	-0.865811	0.371063	-2.88233	-3.69913	-5.06488	(204.06636, 597.3383)(205.0683, 94.61755)
254.025	9.5429	-	25	Diet	0.968715	0.81683	5.95755e-10	0.0809241	0.451644	4.83044e-12	679.034	22565.6	16867.1	1	5.25335	1	9.21006	14.0741	13.6827	-0.422443	1.98331	-0.260749	(253.01776, 1385.5568)(254.0207, 188.90279)(255.01118, 164.3091)
492.161	9.88746	-	16	Diet	0.968715	0.640384	1.45674e-07	0.0131341	0.0150425	2.26385e-09	2223.37	13.737	2239.35	1	1	1	11.0716	3.5425	10.9199	-0.27214	-0.25963	-0.110445	(491.15463, 622.16125)(492.15756, 176.74252)(493.16122, 44.596252)
175.063	10.1962	-	50	Diet	0.968715	0.81683	0.0140618	0.242742	0.440419	0.00131117	32407.8	27706.3	22309.9	10018.7	690.647	511.97	0.790779	0.374147	0.0901763	-1.12802	-4.97412	-5.25682	(174.05579, 1142.0793)(175.06006, 149.26219)
188.105	10.6155	-	58	Diet	0.968715	0.785035	0.00590532	0.208741	0.099153	0.000450879	81927	40188	60308.6	32685.9	34909	20997.7	1.28551	0.0674254	0.681589	-0.265325	-0.157885	-0.742068	(223.078, 135.987)(187.09743, 3025.83)(188.1005, 303.24002)(189.10577, 120.70589)(169.08586, 123.163765)
418.124	10.9897	-	56	Diet	0.968715	0.876078	0.00314313	0.65878	0.682224	0.000201755	122194	91080.4	87335.6	12123.2	18978.2	5644.28	1.82284	1.20838	1.17636	-1.73565	-1.07657	-2.67686	(417.11795, 1701.1191)(418.12192, 398.1168)
200.105	11.6719	-	23	Diet	0.969264	0.942634	1.3922e-07	0.853177	0.845823	1.97542e-09	1682.06	1369.4	2005.52	1	2.20457	3.17946	10.4442	9.95698	10.536	-0.497005	0.656001	1.33347	(199.09702, 941.7083)(200.09981, 112.84131)
454.182	12.1938	-	23	Diet	0.968715	0.949802	4.89128e-13	0.79749	0.863165	2.85343e-15	1984.88	3028.16	6709.19	1	1	1	10.7576	11.1764	12.3527	-0.422443	-0.409933	-0.260749	(453.17612, 1094.4686)(454.17957, 274.57217)(455.18063, 78.98392)
474.152	12.3947	-	37	Diet	0.968715	0.81683	1.31024e-09	0.179251	0.391466	1.15089e-11	59067.1	37061.5	60982	155.293	4.89134	11.8276	1.88819	1.02526	1.77228	-6.90818	-11.8843	-10.4612	(473.1446, 1192.0826)(474.14835, 329.32782)(475.15546, 103.46379)
336.133	12.9587	-	25	Diet	0.968715	0.785035	2.25479e-18	0.183915	0.184788	3.72648e-21	1716.31	24445.9	6960.08	1	1	1	10.4425	14.0842	12.3004	-0.527718	-0.515207	-0.366023	(335.12546, 464.69354)(336.12848, 82.006004)
189.079	13.104	-	58	Diet	0.970686	0.873929	0.00140396	0.865958	0.667652	7.58895e-05	542493	548726	674579	308039	268268	205857	0.332715	0.158692	0.485155	-0.708936	-0.895862	-1.12871	(377.15042, 1168.0784)(378.15256, 296.61328)(379.15692, 80.08971)(248.09338, 233.82657)(249.08978, 209.69876)(250.08926, 316.22375)(224.04506, 163.31537)(225.04546, 67.35084)(226.04564, 99.07667)(188.07152, 24131.545)(189.07469, 2823.995)(190.0766, 267.00018)
187.063	13.2327	-	32	Diet	0.968715	0.640384	0.000734488	0.642492	0.0116543	3.47393e-05	3670.08	1073.07	62058.2	224.492	82.4857	1	-2.82637	-4.79093	1.09143	-7.0826	-8.51454	-14.7314	(222.03471, 90.64762)(186.05545, 3129.482)(187.06232, 419.24814)
388.115	13.3217	-	16	Diet	0.968715	0.785035	1.35757e-06	0.125699	0.141698	2.84356e-08	1122.74	39.9945	3241.04	1	1	1	10.108	5.10638	11.4755	-0.25	-0.237489	-0.0883049	(387.10822, 2145.804)(388.1117, 467.95624)(389.11136, 109.12626)
508.233	13.638	-	15	Diet	0.889815	0.81683	0.00970583	0.00303856	0.441766	0.000845981	1498.75	6.08904	70.3326	17.2758	1	1	10.5247	2.39087	5.94934	3.86068	-0.237489	-0.0883049	(507.22327, 885.4894)(508.22614, 251.94135)(509.22885, 84.36)
430.204	13.9862	-	30	Diet	0.968715	0.785035	2.72218e-09	0.172217	0.0531105	2.57504e-11	49797.1	26083.9	1378.27	16.2694	1	11.5103	2.43494	1.31153	-2.90214	-9.36991	-13.3815	-9.70745	(429.1947, 2176.288)(430.19797, 537.21497)(431.19308, 219.21727)(432.19342, 27.92)
344.092	14.1728	-	43	Diet	0.968715	0.946187	1.41708e-06	0.638296	0.854228	3.06395e-08	79486.8	58010.8	57703.2	338.582	61.0236	117.461	1.7595	1.1146	1.13549	-6.34073	-8.80028	-7.70635	(343.08533, 2369.7942)(344.08817, 417.8723)(345.08313, 192.33022)
358.108	15.0743	-	22	Diet	0.968715	0.8635	8.11199e-07	0.79776	0.643099	1.47989e-08	2580.22	712.882	3683.09	2.80585	2.22047	1	11.1259	9.07968	11.4774	1.05595	0.730885	-0.270795	(357.10095, 1463.3146)(358.10406, 274.53458)(359.0994, 128.63002)
309.013	15.8475	-	31	Diet	0.968715	0.851621	2.25479e-18	0.350322	0.59671	4.57052e-21	39018.4	30242.3	32407.3	7.52774	2.18743	1	1.64572	1.08763	1.21595	-10.9191	-12.6896	-13.6696	(308.0053, 943.8264)(309.00772, 174.43158)(310.00192, 129.88776)
264.136	15.85	-	52	Diet	0.968715	0.998283	0.0470058	0.31684	0.987036	0.00579403	62847.6	19672.8	58594.9	7926.18	1609.35	4413.18	1.1333	-0.73286	0.870275	-2.07902	-4.36665	-2.76213	(263.12842, 1904.3365)(264.1317, 320.68323)(265.12796, 87.61217)(245.11794, 333.33328)(246.12123, 61.30173)
511.261	15.8797	-	28	Diet	0.973401	0.785035	0.0210624	0.911482	0.200454	0.00210624	213.921	5353.98	3930.23	87.6916	6.32119	20.2336	6.47249	10.9274	10.51	4.96076	1.1791	3.00678	(510.25247, 3746.2632)(511.25537, 1086.5461)(512.26404, 1250.0826)(513.2679, 261.03415)(514.27704, 200.3975)
278.151	15.9187	-	20	Diet	0.968715	0.785035	4.51094e-08	0.0501464	0.12845	5.79108e-10	2326.14	81.1678	6708.46	2.67684	1	1	11.0648	6.03341	12.4309	1.07645	-0.33157	-0.182386	(277.1438, 1309.7365)(278.1468, 227.54749)
299.19	16.1895	-	24	Diet	0.968715	0.876078	0.0063445	0.68106	0.681147	0.000514419	777.338	288.177	2215.08	21.5761	5.27191	3.78073	9.30539	7.6833	10.6542	3.9092	1.88867	1.55819	(334.16428, 112.61667)(298.18362, 1243.8981)(299.1846, 288.1604)(300.18243, 93.60565)
492.236	16.5013	-	34	Diet	0.968715	0.810123	2.00597e-05	0.316467	0.315953	5.55709e-07	9974.12	15380.4	3136.89	151.688	4.87917	10.8064	0.134954	0.569285	-1.69585	-6.12921	-11.075	-9.77867	(491.22708, 1201.606)(492.23022, 343.53387)(493.23267, 117.36058)
432.214	16.5014	-	27	Diet	0.968715	0.785035	0.0423742	0.8335	0.118443	0.00506773	168.671	471.056	3829.64	156.209	10.596	3.24751	7.03986	8.33104	11.3828	6.70397	2.83459	1.27766	(491.22714, 1177.3279)(492.23026, 338.7852)(493.23325, 110.0563)(431.20557, 155.68832)(432.20935, 45.021763)
465.308	16.9403	-	52	Diet	0.968715	0.814681	0.0272071	0.425486	0.349455	0.00282173	104907	140324	124344	21462.7	1388.47	13131.7	0.786472	1.01561	0.869757	-1.7279	-5.66565	-2.27498	(929.6091, 630.44617)(930.61145, 380.50558)(931.61475, 178.44417)(932.61835, 83.79333)(464.3008, 8142.2397)(465.30414, 2276.0488)(466.30615, 415.25787)(467.30304, 391.72)
540.236	16.9618	-	40	Diet	0.968715	0.816183	0.0419497	0.485414	0.368495	0.00498861	450.061	488.465	28.4039	2006.07	18494.6	8684.54	-5.39981	-5.47218	-9.54771	-3.46879	-0.251613	-1.19301	(539.2311, 1190.2815)(540.23456, 378.3328)(541.23724, 130.06999)
252.171	16.9853	-	27	Diet	0.968715	0.81683	3.89593e-18	0.651774	0.496428	1.31619e-20	7555.16	7735.57	22481.7	2.60037	1	1	12.5511	12.3947	13.9624	0.821461	-0.544747	-0.395563	(251.16428, 1291.9431)(252.16728, 221.5048)
250.157	17.0346	-	31	Diet	0.968715	0.812538	3.48072e-13	0.69302	0.345329	1.64629e-15	16751.2	9430.4	26271.9	7.7343	4.90509	1	1.29859	0.279207	1.7859	-10.0073	-10.6518	-12.7969	(249.1488, 868.109)(250.15149, 150.0855)
278.152	17.299	-	57	Diet	0.968715	0.902905	0.00016556	0.478874	0.740595	6.26443e-06	252665	227624	214426	50431.8	19175.1	28391.5	1.24951	0.908435	0.850822	-1.30047	-2.68305	-1.96765	(555.2952, 279.47968)(556.296, 107.9886)(337.1657, 299.27075)(338.1677, 92.240204)(339.16626, 113.13024)(313.12524, 178.90851)(277.14413, 7891.276)(278.14783, 1402.1224)(279.14923, 222.9117)
494.252	17.3074	-	38	Diet	0.968715	0.81683	0.000569597	0.295842	0.470301	2.50161e-05	28848	11410.2	23050.4	768.602	54.4227	11.0597	1.16094	-0.367716	0.67531	-4.29431	-8.10176	-10.2515	(987.46686, 62.85667)(493.24316, 2152.4358)(494.2465, 643.5827)(495.2468, 175.77852)
240.172	17.4266	-	35	Diet	0.968715	0.785035	0.00144087	0.711502	0.0548217	7.88584e-05	3.27249	30.5561	191.219	7816.02	8151.19	427.319	-11.4381	-8.40564	-5.73139	-0.441469	-0.368382	-4.47282	(275.1361, 83.52334)(239.1646, 1192.6908)(240.16827, 195.0923)(241.1696, 181.51)
340.985	17.4771	-	29	Diet	0.968715	0.876078	6.73886e-30	0.309062	0.682512	4.55329e-33	48241.6	41567.9	42263.8	2.75349	1	1	8.17746	7.77215	7.82466	-6.14442	-7.59317	-7.44399	(339.9772, 1141.8662)(340.97922, 222.61656)(341.97498, 181.47069)
334.214	17.4916	-	28	Diet	0.968715	0.937444	0.0264958	0.171637	0.83546	0.00272119	10733.5	256.276	896.548	79.6765	10.7074	13.2708	12.5331	6.95436	8.7896	5.23423	2.3512	2.81002	(667.41724, 247.30798)(369.1912, 52.65)(333.20612, 3365.7266)(334.20947, 737.09076)(335.21664, 388.2861)
350.209	17.4923	-	25	Diet	0.968715	0.785035	0.00876111	0.0123475	0.219013	0.000746577	491.767	76.3214	7054.38	149.645	1	11.2722	8.63927	5.76095	12.3198	6.69768	-0.515207	3.12867	(349.2008, 544.1016)(350.20367, 131.3872)(331.18866, 583.8076)
406.271	18.0249	-	38	Diet	0.968715	0.998283	0.000271703	0.279338	0.98884	1.1015e-05	133782	14926.9	21076.8	338.029	33.2527	64.1141	2.2356	-1.1188	-0.592495	-6.61807	-9.95117	-8.85481	(811.73694, 136.052)(812.7377, 74.33599)(813.5515, 107.05)(814.5567, 51.865)(465.2851, 1686.4336)(466.2887, 479.71982)(441.2416, 144.19862)(442.2427, 49.34041)(405.2624, 1360.4653)(406.26624, 378.33945)(407.26453, 540.99)
466.293	18.0293	-	34	Diet	0.968715	0.98263	2.79674e-05	0.193047	0.94394	7.93669e-07	53344.5	3571.16	10256.8	84.1377	10.739	13.1429	2.42673	-1.66465	-0.113974	-7.1068	-10.0642	-9.62358	(525.30505, 59.085)(501.25116, 187.44402)(465.28525, 2634.5925)(466.28867, 740.1957)
240.172	18.399	-	24	Diet	0.968715	0.928799	1.23729e-14	0.759036	0.799749	5.01605e-17	3025.86	9940.47	10461.3	1	1	1	11.2913	12.8167	12.919	-0.497005	-0.484495	-0.33531	(275.1457, 117.81374)(239.16455, 2726.1262)(240.16838, 446.21207)(241.17094, 156.02335)
214.156	19.0291	-	47	Diet	0.968715	0.785035	0.00256434	0.430055	0.0869683	0.000155939	11450.5	33341.4	42424.1	5747.27	131.661	348.104	-0.458968	0.892427	1.26856	-1.67859	-7.11405	-5.56218	(213.14894, 2042.7444)(214.15196, 281.1064)
408.287	19.2332	-	43	Diet	0.968715	0.830146	0.00548808	0.273316	0.550252	0.000404189	211997	136901	469949	7528.79	112.097	2403.15	-0.148671	-0.970086	0.837844	-5.18932	-11.2464	-6.67511	(815.5662, 6769.2275)(816.5696, 3383.196)(817.5727, 1049.7415)(818.57806, 326.45154)(819.5794, 54.35)(467.29486, 555.18695)(468.2962, 148.72449)(443.25433, 1311.9275)(444.2578, 359.61475)(445.25296, 491.17297)(446.25803, 155.26689)(407.2795, 32431.69)(408.28293, 7924.181)(409.28488, 1334.4603)
499.294	19.3857	-	55	Diet	0.968715	0.971225	0.0419497	0.691483	0.909121	0.00498288	193185	80958.1	125515	18596.8	12681.4	19295.1	1.9211	0.475856	1.13703	-1.68092	-2.22075	-1.46604	(997.56946, 215.98999)(998.5614, 135.215)(999.5853, 125.61)(498.2886, 6133.2783)(499.29108, 1722.7479)(500.28943, 557.31006)(501.28195, 241.06236)
414.208	19.672	-	41	Diet	0.968715	0.826059	3.87712e-05	0.365025	0.537035	1.15266e-06	72731.9	38622.2	13207.4	371.325	24.6962	117.962	1.88869	0.785033	-0.734493	-5.95023	-9.84804	-7.44289	(413.20047, 2152.9192)(414.2036, 520.71655)(415.20074, 211.22418)(416.20227, 80.75333)
316.204	20.5759	-	58	Diet	0.968715	0.833414	0.00045356	0.104399	0.554705	1.93069e-05	422077	264016	402036	175302	68695.4	57713.8	1.43725	0.569865	1.20513	-0.0555685	-1.39462	-1.49673	(631.398, 935.08453)(632.3998, 446.40735)(633.4035, 155.0561)(634.4064, 56.276665)(377.2174, 335.36)(315.19577, 20706.18)(316.19928, 4122.1187)(317.20038, 820.9938)(318.2007, 27.11)
312.23	20.5892	-	25	Diet	0.968715	0.785035	8.55513e-11	0.485018	0.111094	6.35854e-13	1463.33	1254.03	17275.4	1	4.85381	1	10.2125	9.79929	13.6119	-0.527718	1.76391	-0.366023	(311.22052, 620.39923)(312.22424, 129.69199)
392.293	20.684	-	51	Diet	0.968715	0.998477	0.0495349	0.275891	0.99308	0.00615839	211320	53227.3	418211	11654.6	3212.88	17791.9	0.99242	-1.18728	1.81527	-3.4132	-5.25965	-2.64118	(783.5751, 659.12537)(784.579, 350.49222)(785.5813, 107.325)(786.58167, 48.92667)(451.3059, 5861.0454)(452.30847, 1653.5392)(453.30902, 378.9248)(454.31006, 109.63566)(427.25793, 336.5383)(428.26245, 92.9075)(429.25504, 147.7031)(430.2591, 49.462856)(391.2844, 2546.2773)(392.28775, 676.60095)(393.28528, 137.90689)
827.496	21.0966	-	21	Diet	0.968715	0.938986	5.6918e-08	0.46228	0.840646	7.69162e-10	3548.19	615.785	2430.83	2.60485	1	1	11.6394	8.92229	10.9318	1.00255	-0.366138	-0.216954	(826.48914, 768.4204)(827.4923, 362.26666)(828.4934, 138.07855)(829.4917, 43.836006)
360.197	21.25	-	58	Diet	0.968715	0.858891	3.87712e-05	0.219971	0.630753	1.14084e-06	408665	409840	500306	171838	95843.5	159191	1.00973	0.823366	1.13968	-0.465303	-1.29509	-0.413892	(359.18893, 10757.813)(360.1921, 2206.7761)(361.1888, 783.8285)(362.19003, 143.64737)
240.172	21.4219	-	49	Diet	0.970686	0.987146	0.0029436	0.882255	0.955131	0.000186959	69439.3	64806.5	79761	1476.85	923.994	2136.8	1.05473	0.76461	1.09272	-4.72559	-5.38964	-4.03097	(479.3309, 77.35)(299.1796, 1074.8)(300.1846, 207.33)(275.13867, 91.05868)(239.16417, 2915.3762)(240.16777, 471.25687)(241.17906, 176.35286)
392.291	21.4712	-	34	Diet	0.968715	0.889174	4.47945e-05	0.43924	0.713591	1.39226e-06	16009.8	9551.09	14100.2	68.509	5.22463	47.9348	0.369381	-0.566346	0.0241914	-7.72423	-11.4246	-8.07775	(783.5752, 195.56)(784.5671, 104.09)(427.25735, 262.27502)(391.28436, 1940.2117)(392.28717, 526.47876)(393.28864, 144.1057)
332.196	21.5431	-	16	Diet	0.968715	0.640384	0.0300496	0.0183527	0.0125478	0.003208	46.5045	6.14767	2484.84	55.2202	1	1	5.51446	2.40469	11.0922	5.53713	-0.237489	-0.0883049	(331.1899, 1169.6737)(332.1937, 259.345)(333.20135, 144.3225)
450.299	21.785	-	27	Diet	0.968715	0.81683	7.27876e-06	0.0873468	0.426256	1.77051e-07	136467	1164.15	8027.73	10.8713	2.41214	16.3539	16.247	9.18334	11.9976	2.40608	0.246445	3.15688	(509.3116, 120.46622)(449.29016, 2761.1453)(450.29233, 822.09894)(451.29422, 237.63185)
318.22	21.8246	-	49	Diet	0.968715	0.785035	0.0111319	0.503957	0.120117	0.000992842	46502	113068	207935	14467.1	5770.94	189.48	-0.363867	0.727457	1.63496	-2.27354	-3.58693	-8.36643	(671.3957, 96.83)(635.4275, 1451.3762)(636.43036, 899.4181)(637.4253, 227.48001)(638.40576, 83.145)(377.22647, 282.59)(353.191, 219.09558)(354.19437, 76.186005)(355.1857, 122.248)(317.21152, 22332.658)(318.21475, 4503.418)(319.21335, 681.14044)
390.277	21.8642	-	41	Diet	0.968715	0.836986	0.00373798	0.0200279	0.571752	0.000257618	101233	2901.91	34802	4088	60.6738	61.3683	2.64885	-2.66619	0.946461	-2.20646	-8.26812	-8.10252	(449.29025, 1914.1882)(450.2909, 673.0014)(451.2946, 235.60143)(452.2928, 98.186)(425.2423, 195.2209)(426.24213, 86.259995)(427.23825, 193.68666)(389.26956, 1028.2101)(390.27307, 277.15097)(391.2801, 277.7882)
314.246	21.8718	-	38	Diet	0.968715	0.859702	4.15838e-06	0.552672	0.633159	9.83401e-08	67887	26043.1	23005.6	55.3416	128.065	10.7367	2.06542	0.492682	0.342324	-8.42029	-7.19734	-10.6244	(349.2196, 163.84276)(313.2373, 3320.3135)(314.2408, 665.4745)(315.23685, 128.22697)
529.293	21.9401	-	32	Diet	0.968715	0.81683	7.62163e-05	0.0557342	0.431594	2.57488e-06	195.317	7.01099	3.14915	18867.8	18736.1	891.7	-7.03555	-12.0261	-13.1522	-0.666743	-0.664338	-4.90827	(528.28564, 427.36502)(529.288, 132.88187)(530.28394, 171.87283)(531.286, 56.01809)
613.36	21.9417	-	39	Diet	0.968715	0.883744	0.041734	0.616037	0.697766	0.00487837	173.76	321.294	96.4382	1865.01	22228.1	11486.5	-7.2263	-6.53001	-8.23767	-4.02745	-0.439805	-1.24307	(612.35144, 583.184)(613.354, 212.85875)
553.337	21.9454	-	58	Diet	0.968715	0.848552	0.0106587	0.565719	0.58718	0.000936237	541260	615996	561789	1076111	805864	814857	-0.217779	-0.221685	-0.326018	0.548495	0.143787	0.308983	(612.3511, 555.0046)(613.35364, 202.40448)(614.3398, 134.3498)(615.34, 44.26027)(552.32947, 12512.363)(553.33246, 3504.7778)(554.33734, 1035.4602)(555.3367, 240.68346)(556.33826, 56.725)
1046.65	21.9486	-	43	Diet	0.968715	0.874377	6.38158e-05	0.331864	0.675279	2.0697e-06	40.5641	613.123	75.5769	15973.7	41103.7	33544.5	-8.84927	-5.12187	-8.11347	-0.45315	0.922931	0.778924	(1045.6449, 545.95233)(1046.6478, 314.46146)(1047.6509, 135.70953)(1048.6493, 53.003845)
711.326	21.9622	-	34	Diet	0.968715	0.785035	0.0308178	0.27726	0.0679338	0.00333165	3.28658	84.3091	226.698	2455.08	8179.06	150.133	-11.4246	-6.93405	-5.47848	-2.10477	-0.356091	-5.97453	(710.3172, 181.03618)(711.31976, 68.82382)
318.219	22.0159	-	46	Diet	0.989921	0.785035	0.00135667	0.969645	0.231752	7.2417e-05	135017	24571	186346	598.28	2556.64	212.344	1.46842	-1.18019	1.77133	-6.57484	-4.46697	-7.90756	(635.4244, 518.616)(636.42114, 395.15747)(637.4184, 121.07)(638.4232, 64.3)(377.2265, 160.03876)(353.1936, 124.681244)(354.19373, 38.535454)(355.18564, 80.78126)(317.21146, 10897.862)(318.21466, 2281.7998)(319.2121, 373.94263)(320.20453, 32.245003)
477.284	22.2428	-	58	Diet	0.968715	0.992733	1.23749e-05	0.662576	0.971269	3.17734e-07	201638	211404	203452	125662	116618	96956.4	0.517791	0.39552	0.36877	-0.389582	-0.484839	-0.602031	(953.5633, 183.93942)(954.5672, 99.1141)(476.27725, 8979.508)(477.28052, 2290.4846)(478.28397, 476.4063)(479.28607, 96.77104)
571.347	22.3165	-	40	Diet	0.968715	0.81683	0.0440761	0.713252	0.458763	0.00530104	4498.36	2579.53	4236.07	112.21	609.497	32.9557	-1.29744	-2.29023	-1.54605	-6.84772	-4.39379	-8.45363	(570.33997, 293.02322)(571.3407, 105.4315)
302.185	22.3396	-	14	Diet	0.968715	0.786428	0.000329438	0.041249	0.242477	1.35782e-05	1486.64	13.9889	89.0689	2.70951	1	1	10.5295	3.6074	6.30661	1.20457	-0.220948	-0.0717637	(361.20193, 594.4543)(362.2043, 128.6743)(301.17615, 341.15796)(302.1809, 78.494446)
172.146	22.4275	-	58	Diet	0.968715	0.816183	0.00245343	0.352029	0.377161	0.000147537	107843	88485.5	105276	181059	173416	136529	-0.173484	-0.649403	-0.37018	0.348885	0.299178	0.103328	(343.27808, 60.396004)(231.15958, 561.8518)(232.16167, 86.86535)(233.15343, 131.43022)(171.1384, 6339.9355)(172.1419, 709.6705)(173.14012, 79.82271)
316.202	22.4721	-	31	Diet	0.968715	0.835383	0.000349917	0.22935	0.560266	1.46587e-05	9206.03	3290.42	3746.14	80.6281	2.21221	34.5974	0.257523	-1.41729	-1.20159	-6.80279	-11.978	-7.86171	(315.19547, 1449.7356)(316.19928, 311.94742)
972.617	22.7447	-	58	Diet	0.968715	0.98263	0.00355375	0.488133	0.939598	0.000242519	183123	208766	180427	147433	133647	108527	0.504512	0.50308	0.321168	-0.0334078	-0.162525	-0.313712	(971.6089, 4264.9272)(972.6122, 2256.4382)(973.6148, 733.245)(974.6157, 204.04758)(975.6097, 91.35269)
392.292	22.7923	-	55	Diet	0.968715	0.98263	0.0107368	0.694174	0.937823	0.000950353	403773	329564	244913	44818.3	16794.7	16663.1	2.0466	1.5631	1.16338	-1.34995	-2.75352	-2.61568	(783.5759, 525.73596)(784.5759, 311.14)(785.577, 102.35451)(786.5761, 40.533337)(451.30484, 1618.0616)(427.26013, 210.10564)(428.26324, 78.916916)(429.26172, 121.00539)(430.26358, 32.102222)(391.28433, 3836.1726)(392.28763, 1001.8328)(393.2892, 175.27965)
911.624	22.8407	-	51	Diet	0.968715	0.887698	0.0140309	0.204323	0.70476	0.0012988	102104	42108	52761.5	14037.8	872.11	2535.29	1.64177	0.173386	0.527338	-1.44604	-5.4422	-3.75344	(946.5856, 79.735)(910.616, 2141.2178)(911.61926, 1202.0848)(912.62195, 388.5592)(913.622, 108.852295)(914.6236, 43.4525)
461.29	22.9982	-	53	Diet	0.984838	0.934366	0.00598875	0.959884	0.825147	0.000465342	65611.7	49535.5	50723.8	2645.75	3638.1	5114.4	1.35666	0.76066	0.823423	-3.50071	-3.02869	-2.38812	(460.28226, 1791.0713)(461.28568, 484.8507)(462.28912, 99.40981)
567.352	23.2339	-	27	Diet	0.968715	0.894866	2.89132e-09	0.597328	0.723526	2.93039e-11	3.87838	2.33039	1	16419.2	3337.27	8725.75	1.1907	0.265306	-0.926702	13.0132	10.727	12.2628	(1169.6766, 860.11615)(1170.6798, 569.56604)(1171.6815, 232.978)(566.3443, 361.06296)(567.34753, 115.00777)
196.146	23.3352	-	39	Diet	0.968715	0.81683	0.00344104	0.64539	0.493634	0.000225528	5523.03	2945.16	20716.8	317.879	59.9534	35.8985	-1.19203	-2.28965	0.553303	-5.53609	-7.93015	-8.52088	(391.281, 94.24889)(195.13795, 1428.7109)(196.1418, 195.50409)
599.379	23.5722	-	40	Diet	0.968715	0.8635	0.0293578	0.47441	0.640392	0.00311431	52.1336	128.267	1241.21	5034.07	20327.1	10912.9	-9.3118	-8.20344	-4.90036	-2.9436	-0.91748	-1.66567	(598.3707, 589.5125)(599.37317, 207.87224)(600.36975, 53.256)
465.321	23.8308	-	38	Diet	0.968715	0.81683	0.00449988	0.516954	0.417657	0.000316208	166.685	288.408	9.34129	11518.4	6342.75	8802.91	-7.0447	-6.44422	-11.364	-1.15918	-2.00743	-1.38538	(464.31287, 1041.646)(465.3161, 285.04736)(466.29453, 492.16074)(467.2963, 130.3092)
314.187	24.0509	-	26	Diet	0.968715	0.810123	0.000159242	0.0154444	0.32807	5.91777e-06	5517.78	218.317	2462.97	136.332	2.17058	1	12.1273	7.27722	10.8017	6.56326	0.60287	-0.366023	(313.17963, 1246.3295)(314.1838, 282.91574)
1124.7	24.0563	-	42	Diet	0.968715	0.785035	0.0210615	0.412413	0.197426	0.00209192	615.136	44.117	1053.82	48660.8	19346.1	2598.83	-5.19884	-9.19085	-4.58414	0.881707	-0.436497	-3.18342	(1123.6907, 370.0538)(1124.694, 231.14285)(1125.704, 453.12778)(1126.7063, 258.76)(1127.702, 114.681114)(1128.6887, 40.013332)(1129.691, 47.02)
521.275	24.1097	-	58	Diet	0.968715	0.785035	0.00110385	0.548891	0.186702	5.74302e-05	149563	108980	113224	66893.1	72796.8	70041.4	0.953511	0.306321	0.389993	-0.432468	-0.29794	-0.204422	(520.2668, 3054.667)(521.2696, 843.7949)(522.2719, 174.35594)(523.2745, 41.083946)
1126.71	24.1794	-	36	Diet	0.968715	0.821848	0.0027836	0.566944	0.515307	0.000173035	44.3001	260.093	9.19771	5571.23	9812.1	10751.7	-9.1062	-6.74306	-11.5361	-2.35682	-1.52774	-1.24663	(1125.7037, 416.78)(1126.707, 236.18834)(1127.7039, 102.340004)
286.213	24.2742	-	44	Diet	0.968715	0.676966	3.75675e-06	0.0291206	0.020953	8.63038e-08	45926.2	27639.2	42926	1239	750.545	3.64607	1.34103	0.417924	1.08162	-4.0962	-4.80685	-12.3431	(285.20624, 2287.6836)(286.20926, 412.4173)(287.2089, 67.178185)
541.372	24.2879	-	58	Diet	0.968715	0.858709	0.00267759	0.383309	0.628186	0.000164636	160293	143302	193218	112585	103228	97045	0.505162	0.153	0.612738	-0.229695	-0.34237	-0.282289	(600.382, 79.87043)(540.3648, 2098.9321)(541.3682, 617.4688)(542.3691, 129.50534)(543.3642, 38.665333)
1077.7	24.322	-	24	Diet	0.968715	0.887698	1.35757e-06	0.514168	0.704253	2.80078e-08	1	2.68417	3.27662	2280.62	1372.09	14790.9	-0.329783	0.904189	1.22048	10.6003	9.87973	13.4592	(1076.6954, 474.8679)(1077.6854, 324.07874)(1078.6813, 148.42543)
719.508	24.4978	-	34	Diet	0.968715	0.785035	0.000583327	0.597473	0.218403	2.60132e-05	10.8021	5.85821	182.19	10321.6	4014.33	1675.89	-9.77972	-10.853	-5.86561	-0.104739	-1.45467	-2.56572	(718.5006, 257.70267)(719.5026, 112.30412)(720.50696, 43.272175)
1090.71	24.7646	-	38	Diet	0.968715	0.866299	0.0182796	0.734416	0.653822	0.00177855	194.213	371.571	26.9255	8013.06	10552	10830.3	-7.03957	-6.29408	-10.0521	-1.89809	-1.48849	-1.30175	(1149.7069, 153.59561)(1089.6993, 465.42978)(1090.7035, 283.10394)(1091.7059, 133.75119)(1092.6935, 58.272728)
569.368	24.8087	-	58	Diet	0.968715	0.923028	0.000862783	0.190511	0.77896	4.15067e-05	668976	894247	750480	513891	586431	386385	0.406331	0.634547	0.410247	-0.199322	0.00369008	-0.449046	(1137.7108, 67.86315)(568.3601, 8875.273)(569.3633, 2592.1616)(570.36285, 599.21826)
953.674	24.8195	-	12	Diet	0.968715	0.640384	0.00395211	0.0072028	0.00236374	0.000275046	1	2.40367	1	2167.93	5.25237	3.63455	0.016912	1.09165	-0.145032	10.8739	2.19723	1.81522	(952.6606, 317.73584)(953.664, 196.36084)(954.66455, 82.19584)
607.381	25.247	-	58	Diet	0.971131	0.971225	5.31995e-05	0.904202	0.91282	1.68944e-06	146584	161371	154014	86106.1	92573.5	75530.3	0.635433	0.583587	0.544828	-0.357263	-0.240269	-0.38463	(666.3935, 86.2176)(606.3749, 1469.17)(607.378, 509.9714)(608.37036, 162.52324)
312.229	25.3632	-	49	Diet	0.968715	0.889174	8.30052e-05	0.836717	0.713223	2.86032e-06	392465	128094	283112	1890.09	2072.75	647.003	2.81583	1.00997	2.1827	-5.10729	-4.96169	-6.49221	(347.41513, 198.19664)(348.19882, 49.992496)(349.18958, 119.94312)(311.2215, 12637.782)(312.22537, 2351.2534)(313.22855, 349.3763)(314.2324, 25.81)
296.235	25.4012	-	57	Diet	0.968715	0.807426	0.0185472	0.747229	0.290891	0.00181713	95961.2	62294.4	95635.9	11671.7	32054.3	26624.6	1.23046	0.416608	1.06362	-2.03413	-0.564122	-0.682695	(331.2072, 99.81266)(295.22678, 3151.3816)(296.23026, 620.201)(297.23767, 353.70792)
212.177	25.9128	-	25	Diet	0.968715	0.924962	0.00355375	0.143195	0.782468	0.000241065	36.6924	2.36498	2.88536	2835.95	691.234	128.943	4.97886	0.832776	1.14826	11.0259	9.00184	6.72858	(423.3411, 79.15)(211.16986, 558.41205)(212.17299, 82.1404)
561.337	26.0382	-	22	Diet	0.968715	0.785035	0.0348754	0.497207	0.173804	0.0039117	3.71758	2.33995	31.034	57.4484	2448.54	169.303	1.76755	0.909163	4.66702	5.49223	10.9183	7.21319	(560.3299, 657.2809)(561.3319, 188.69774)
723.539	26.054	-	58	Diet	0.968715	0.816183	0.00174772	0.28183	0.3757	0.000100376	169715	132080	172064	279337	266809	238577	-0.131108	-0.683309	-0.27322	0.36263	0.308941	0.296769	(722.5316, 4969.2144)(723.5353, 2083.158)(724.5381, 509.1284)(725.53906, 102.46072)
294.218	26.0709	-	25	Diet	0.968715	0.933228	4.89128e-13	0.473672	0.807566	2.97443e-15	1477.81	6357.37	6243.66	1	2.17657	1	10.2322	12.1467	12.1492	-0.522165	0.612402	-0.36047	(293.2105, 693.43964)(294.21426, 137.8588)
314.245	27.0843	-	38	Diet	0.968715	0.640384	2.89777e-06	0.231085	0.0103601	6.46124e-08	15404.1	12826	78633.4	449.131	138.477	1	-0.42582	-0.880577	1.76406	-5.75102	-7.436	-14.4003	(349.2144, 90.86666)(313.2372, 3816.5896)(314.241, 756.61975)(315.2372, 125.64263)
510.293	27.6997	-	40	Diet	0.968715	0.786428	0.0309991	0.589563	0.244557	0.00338219	128.691	73.1541	191.481	7167.13	16824.4	441.926	-6.32373	-7.32914	-5.91239	-0.749482	0.494113	-4.60731	(509.28693, 214.52946)(510.29047, 66.81401)
276.209	28.5327	-	55	Diet	0.968715	0.906242	0.0276904	0.835643	0.74765	0.00291872	61107.6	88322.3	93184.7	13226.4	16640.2	5413.88	0.307892	0.64881	0.754688	-2.1252	-1.78143	-3.25219	(275.20074, 3375.8096)(276.20398, 649.05963)(277.20746, 112.41285)
300.209	28.5535	-	29	Diet	0.968715	0.814681	0.00154498	0.424694	0.357127	8.56004e-05	3933.91	645.49	11242.6	83.4767	10.9925	3.41129	4.89838	2.10038	6.25137	-0.885225	-3.79756	-5.33651	(299.20108, 2605.529)(300.2041, 560.33203)(301.2071, 129.8126)
252.208	28.7907	-	57	Diet	0.968715	0.840335	0.0276904	0.513501	0.577446	0.00291863	75100.1	108692	65790.4	12272.1	31589.5	26971.4	0.882977	1.22583	0.530095	-1.95562	-0.579039	-0.657868	(251.20102, 3657.1592)(252.2041, 657.4282)(253.21231, 493.025)
438.297	28.8389	-	50	Diet	0.968715	0.640384	0.0460491	0.0227842	0.0041499	0.00556946	12439.3	39894.3	48462.4	14989.1	21399.8	46.549	-1.30787	0.182898	0.492141	-1.26403	-0.737834	-9.43328	(437.28943, 2185.624)(438.2926, 604.9847)(439.2937, 121.920975)
578.427	29.7373	-	25	Diet	0.968715	0.809273	3.32853e-18	0.242709	0.302553	8.99604e-21	1771.3	8011.37	22358.8	1	1	1	10.4936	12.4803	13.9896	-0.522165	-0.509654	-0.36047	(577.42194, 607.6996)(578.42194, 243.79279)(579.43207, 127.2756)
460.188	29.7468	-	43	Diet	0.968715	0.978465	0.000197173	0.637169	0.924253	7.59383e-06	40915.4	13843.3	37201.1	374.034	123.257	120.503	1.26957	-0.484389	0.970332	-5.72891	-7.3179	-7.20132	(459.18176, 756.44135)(460.18246, 243.33507)(461.1794, 365.42624)(462.18234, 99.29269)
618.367	29.7481	-	30	Diet	0.968715	0.856177	8.51234e-12	0.66244	0.62186	5.75158e-14	8087.86	9407.73	32103.9	7.47126	2.26015	3.20964	0.0985081	0.126091	1.92548	-10.2068	-11.9193	-11.2641	(617.3627, 534.6187)(618.36505, 214.68867)(619.365, 306.118)(620.36676, 121.46792)
360.228	29.7528	-	29	Diet	0.970686	0.81683	0.00834802	0.882169	0.448534	0.000699428	596.506	1629.89	2674.6	51.3468	25.9826	3.37044	2.10969	3.36935	4.11246	-1.65366	-2.62388	-5.42123	(419.2381, 131.02)(359.2188, 961.0966)(360.22232, 223.50932)(361.2204, 76.09553)
278.225	29.7548	-	57	Diet	0.968715	0.81683	0.00876111	0.543433	0.464612	0.000751798	3123165	3.03478e+06	3616100	203269	791244	700748	1.16695	0.93503	1.21643	-2.99976	-1.02651	-1.05256	(555.43866, 778.3584)(556.44354, 318.53152)(557.4503, 86.218185)(313.19458, 565.22626)(314.20508, 137.96)(315.19995, 245.804)(316.2, 52.832)(277.2165, 82320.74)(278.21954, 14600.569)(279.22464, 1982.2645)(280.23032, 157.74667)
266.224	29.7658	-	41	Diet	0.968715	0.809273	0.000474532	0.264418	0.301469	2.05203e-05	8780.1	25030.2	9394.93	741.995	120.759	10.7302	-0.638035	0.682823	-0.702334	-4.42795	-7.03471	-10.3779	(265.216, 1220.1552)(266.21945, 226.75485)
436.19	29.9813	-	41	Diet	0.968715	0.923028	0.00673128	0.687757	0.778057	0.000550327	237.312	150.403	400.049	7826.01	29826.7	68233	-7.58977	-8.43823	-6.99833	-2.77151	-0.828744	0.514305	(435.18222, 1073.5756)(436.18292, 298.43637)(437.18018, 501.2851)(438.18365, 127.38511)(439.18286, 55.739685)
316.241	29.9908	-	35	Diet	0.968715	0.81683	0.0045512	0.785374	0.46366	0.000322889	114.373	14.3175	22.8518	2271.78	7161.98	1474.21	-6.57599	-9.76439	-9.0613	-2.48914	-0.820099	-2.95132	(315.23383, 485.5066)(316.234, 107.74857)
530.43	30.0009	-	31	Diet	0.968715	0.81683	2.65177e-07	0.522172	0.500033	4.47934e-09	3.70533	2.65296	37.4135	7665.75	25485.2	15621.8	-12.5397	-13.2122	-9.36574	-1.75023	-0.00456166	-0.561475	(529.42145, 1483.3563)(530.42456, 526.8523)(531.43634, 444.059)
496.447	30.1029	-	19	Diet	0.968715	0.785035	0.0418538	0.022121	0.173261	0.00492065	10.4754	2.38674	2.94377	2168.42	123.1	3.47123	3.2982	0.973803	1.30499	10.7665	6.6403	1.64125	(495.4391, 328.7621)(496.4429, 121.72528)
610.517	30.2055	-	28	Diet	0.968715	0.785035	0.00158731	0.671068	0.127668	8.90179e-05	12.0028	2.38381	26.8804	4768.86	5086.3	143.392	3.10858	0.586041	4.10981	11.5175	11.623	6.62363	(609.5076, 891.8036)(610.5098, 367.60965)(611.5131, 108.33964)
498.301	30.2276	-	16	Diet	0.968715	0.785035	0.0121831	0.377417	0.0376956	0.00111129	12.7827	36.3888	2204.46	8.04972	2.30139	1	3.616	4.93481	10.8842	2.72367	0.929743	-0.123578	(497.29288, 568.545)(498.29553, 184.34874)(499.29416, 69.296875)
416.313	30.2875	-	58	Diet	0.968715	0.785035	0.00629004	0.456523	0.0740877	0.000501503	55279.5	61002	78672.4	215786	193462	78584.2	-0.488211	-0.536603	-0.141041	1.25142	1.10637	-0.0441788	(415.30496, 5055.8657)(416.30835, 1273.2817)(417.30966, 265.9348)(418.3155, 34.96185)
582.46	30.9346	-	30	Diet	0.968715	0.971225	0.00541374	0.411787	0.909413	0.000395056	2625.5	786.806	12458.9	20.7636	11.7116	44.2148	-2.21018	-4.1392	-0.125615	-9.41774	-10.2313	-8.16557	(581.45325, 1194.8)(582.45215, 484.2343)
644.166	30.9409	-	23	Diet	0.968715	0.81683	1.45674e-07	0.806858	0.390602	2.24421e-09	404.898	1126.95	4773.68	2.52901	2.25197	1	8.38957	9.67586	11.7871	0.841568	0.686694	-0.33531	(643.1613, 159.64696)(644.1628, 63.333473)(645.15906, 157.2526)(646.16174, 57.730003)
643.4	30.9644	-	25	Diet	0.968715	0.81683	4.12624e-05	0.037649	0.397348	1.2546e-06	2179.08	232.96	7886.42	44.0217	1	3.34209	10.7869	7.37088	12.4806	4.93242	-0.515207	1.37473	(642.3936, 732.2128)(643.396, 385.35925)(644.3978, 127.5528)
328.24	31.1652	-	58	Diet	0.968715	0.810123	0.0227016	0.22508	0.3103	0.00231617	948872	1.02796e+06	1.0203e+06	912206	745593	483248	0.355772	0.280771	0.298537	0.0737612	-0.204703	-0.68114	(655.46924, 344.21912)(656.47314, 161.08562)(657.4658, 82.44377)(387.24905, 78.288185)(363.2159, 544.23254)(364.21875, 141.81746)(365.20926, 187.6429)(327.23187, 47352.223)(328.23483, 10307.613)(329.2381, 1340.7987)(330.2409, 66.47)
510.204	31.1656	-	36	Diet	0.968715	0.849381	0.00288684	0.319104	0.591123	0.000181403	5469.38	3069.83	5683.24	354.165	12.508	34.0179	-0.989049	-2.01277	-1.09566	-5.16309	-9.97408	-8.38145	(509.19595, 551.5974)(510.1984, 175.46417)(511.19553, 266.79886)
1189.24	31.3329	-	21	Diet	0.980802	0.785035	0.00598875	0.940286	0.194565	0.000462413	10.655	5.61706	1	135.406	126.916	1391.63	3.19491	2.08076	-0.380491	6.63744	6.55654	10.1606	(1188.2307, 232.01714)(1189.2346, 89.55761)
1089.83	31.6182	-	24	Diet	0.968715	0.785035	0.0342174	0.0793097	0.112103	0.00381478	11.3706	7.12222	9.553	11784.4	474.934	10.3763	3.27363	2.40822	2.8604	13.0658	8.44533	3.07815	(1088.8229, 992.8059)(1089.8276, 708.242)(1090.8334, 423.11914)(1091.847, 223.13911)(1092.8475, 146.745)
989.804	31.9742	-	28	Diet	0.968715	0.785035	0.0118525	0.35523	0.0708704	0.00107313	419.371	604.776	1966.97	288.397	11.3906	1	7.44364	7.78131	9.51137	6.67831	2.02868	-1.33191	(988.79626, 235.5286)(989.7982, 149.03679)(990.8022, 60.491432)
330.255	32.0453	-	58	Diet	0.968715	0.807064	0.00343027	0.40395	0.273209	0.000222504	233599	222429	272165	194438	161535	118062	0.466351	0.20516	0.524858	-0.0235308	-0.278481	-0.581595	(659.4992, 87.59182)(660.5013, 41.543003)(365.22507, 125.58075)(329.24738, 11871.543)(330.25058, 2746.2793)(331.2534, 371.60208)
332.271	33.0129	-	58	Diet	0.968715	0.853775	0.000615788	0.346317	0.61411	2.78769e-05	424179	377122	457080	294312	242805	202113	0.590564	0.230416	0.536396	-0.161921	-0.426959	-0.542408	(663.53076, 85.65929)(367.23633, 223.32843)(331.263, 18327.5)(332.26636, 4280.7075)(333.26923, 569.3068)
1117.86	33.2481	-	33	Diet	0.968715	0.821848	0.032796	0.131446	0.520613	0.00363415	610.976	648.067	22125.9	123.93	10.8653	113.074	-4.08652	-4.19199	0.930018	-6.61327	-10.1125	-6.58383	(1116.8535, 376.2885)(1117.8578, 282.3343)(1118.8617, 135.105)
734.555	33.3574	-	40	Diet	0.968715	0.676966	0.0057536	0.19909	0.024706	0.000434397	3.39855	253.152	1922.9	14372.7	14370.6	2280.49	-12.2622	-6.23381	-3.28004	-0.441282	-0.428982	-2.9355	(733.54736, 466.40634)(734.5505, 209.02275)(735.5477, 64.91231)
308.271	33.4326	-	58	Diet	0.968715	0.81683	1.2391e-06	0.52931	0.41488	2.42796e-08	248991	226682	277820	139435	127522	98807.8	0.767895	0.441968	0.764011	-0.293764	-0.410099	-0.628963	(343.24277, 98.15125)(307.2631, 8585.106)(308.26654, 1831.0562)(309.26895, 225.05472)
358.286	33.985	-	26	Diet	0.968715	0.698329	0.0146979	0.158052	0.0268951	0.00139035	151.813	81.5718	14496.1	118.516	4.95641	3.45049	6.94915	5.86249	13.3644	6.36678	1.79964	1.42633	(357.27838, 602.2851)(358.28235, 164.00156)
334.287	34.4156	-	36	Diet	0.968715	0.853775	0.00180516	0.501826	0.616055	0.000104894	188.678	17.129	28.8192	12285	13156.8	2409.47	-6.65196	-10.3039	-9.52473	-0.852285	-0.740864	-3.0407	(333.27847, 1031.0455)(334.2817, 253.98337)(335.28412, 37.86694)
580.395	34.4667	-	35	Diet	0.968715	0.926082	1.12073e-05	0.473665	0.788915	2.80182e-07	9687.64	61292.3	229558	22.6	35.6499	47.8443	-1.71583	0.755151	2.6888	-10.6847	-10.0146	-9.44095	(1159.7828, 310.398)(579.3879, 3468.8342)(580.3908, 1229.3146)(581.394, 286.96176)(582.3893, 266.22)
310.287	35.0168	-	58	Diet	0.968715	0.873929	0.0226767	0.166808	0.672538	0.00229832	389866	304693	383055	293217	241037	217434	0.447552	-0.0985733	0.260182	-0.188616	-0.458822	-0.458315	(619.5629, 70.79749)(345.2609, 109.5171)(309.2789, 15166.323)(310.28214, 3152.8926)(311.28488, 410.52106)
608.428	36.9375	-	23	Diet	0.968715	0.785035	9.51718e-07	0.394814	0.0441178	1.80055e-08	1046.73	440.261	60497.4	2.95131	5.41322	1	9.81313	8.37317	15.5041	1.11765	2.00529	-0.282011	(607.4193, 848.3435)(608.4232, 339.80396)(609.42535, 84.696365)(610.42456, 25.666666)
882.523	37.9875	-	25	Diet	0.968715	0.785035	0.00110385	0.500332	0.0949682	5.72921e-05	201.039	8453.92	1334.97	53.9592	5.66915	1	7.34877	12.5523	9.91809	5.22608	1.98792	-0.366023	(881.51556, 1195.14)(882.52026, 649.69275)(883.52484, 279.62164)(884.5311, 180.00429)
834.523	38.2377	-	57	Diet	0.968715	0.785035	0.000862783	0.173717	0.190539	4.19733e-05	237705	397422	325216	80899.8	85674.8	12681.1	1.28522	1.83622	1.57551	-0.494898	-0.399653	-3.00666	(833.51575, 5803.008)(834.51953, 2623.3)(835.5224, 753.6561)(836.52454, 209.8367)
858.524	38.2769	-	58	Diet	0.968715	0.821848	0.00572451	0.397114	0.527495	0.00042547	844100	1324448	1.07561e+06	538706	559652	268341	0.890262	1.34966	1.07799	0.0171881	0.0847305	-0.826544	(857.5158, 16597.574)(858.51917, 7883.442)(859.52356, 2608.1348)(860.5285, 683.15485)(861.5337, 180.69)(862.53235, 73.76401)
861.537	38.3517	-	26	Diet	0.968715	0.785035	0.0462929	0.255543	0.056546	0.00564667	51.1254	282.142	9823.73	7.05538	134.253	3.1934	5.37341	7.64721	12.7976	2.29101	6.55361	1.30907	(860.5311, 740.9577)(861.5351, 206.70193)
845.611	38.7385	-	26	Diet	0.968715	0.640384	0.00878742	0.715209	0.0154779	0.000759993	219.221	285.835	19502.1	151.578	13.227	1	7.44646	7.63875	13.7596	6.68898	3.18298	-0.393247	(844.60156, 1517.5417)(845.6067, 790.9096)(846.6093, 344.13562)
885.544	38.9525	-	35	Diet	0.969264	0.803506	0.00534321	0.845555	0.263074	0.0003863	16.5252	21.1803	456.604	19561.2	10624.5	2660.55	-10.9086	-10.7411	-6.28236	-0.924672	-1.79276	-3.64117	(884.5356, 1320.6115)(885.54016, 490.91998)(886.5455, 116.93733)
480.326	38.9818	-	42	Diet	0.970686	0.803506	0.0057536	0.870808	0.263928	0.000435407	15982.3	16640.1	76129.4	617.978	955.35	40.6135	-0.730186	-0.862497	1.35985	-5.64812	-5.00713	-9.41395	(479.31888, 3507.1238)(480.32208, 1031.977)(481.32147, 350.97525)(482.32523, 201.85356)
767.544	41.2362	-	35	Diet	0.996713	0.785035	0.0272071	0.995707	0.153852	0.00283101	12.6766	48.1282	299.342	12503.3	4369.74	471.566	-10.1576	-8.42343	-5.75803	-0.436876	-1.94105	-5.00388	(766.53723, 506.3465)(767.54034, 245.44916)(768.5432, 68.89677)
368.366	41.5753	-	29	Diet	0.968715	0.971225	0.00839733	0.153254	0.911776	0.000709234	13019.2	2091.07	443.621	77.1063	39.3544	3.2234	6.334	3.50516	1.29688	-1.29074	-2.24856	-5.70924	(367.3574, 1472.0067)(368.36072, 393.94513)(369.36124, 58.21793)
394.381	41.6473	-	27	Diet	0.968715	0.853775	0.00615662	0.312484	0.605215	0.000482546	10645.4	837.621	422.297	21.9631	32.2491	3.56081	12.8273	8.96903	8.00955	3.68123	4.24792	1.21812	(393.37302, 1219.0078)(394.37625, 344.8996)(395.37854, 58.534817)

## Sheet: Summary
Ioniz. mode	Number of entities
	Freq 75%	p<0.05
ESI+	1207	85	Diet
		3	Exercise
		2	Ex-Diet
ESI-	1479	160	Diet
